# Supplementary material for: Clinical Characteristics of Patients With Chronic Stevens-Johnson Syndrome Treated at a Major Tertiary Eye Hospital Within the United Kingdom
Source: Front Med (Lausanne). 2021 May 24;8:644795. doi: 10.3389/fmed.2021.644795 (PMC8180599; doi:10.3389/fmed.2021.644795)
Supplement: Supplementary file 1 [file Table_1.XLSX]

## Sheet: Sheet1
							Visual Function		Lid Findings															Ocular surface findings																	Treatment
Number	Gender	Ethnicity	Age	Age at diagnosis	Cause/Offending Drug	EYE (L/R)	BCVA at onset	BCVA after treatment	Ectropion (Y/N)	Entropion (Y/N)	Lagophthalmos (Y/N)	Trichiasis/Distichiasis (Y/N)	Lid Margin Inflammation (Y/N)	Lid Margin Keratinization (Y/N)	Lid Margin Ulceration (Y/N)	Symblepharon (Y/N)	Ankyloblepharon (Y/N)	Pseudomembrane (Y/N)	Membrane formation (Y/N)	Fornix Shortening (Y/N)	Meibomian gland atrophy (Y/N)	Meibomian Gland Dysfunction (Y/N)	Punctal occlusion/scarring (Y/N)	Conjunctival hyperemia (Y/N)	Corneal Keratinization (Y/N)	Conjunctival Keratinization (Y/N)	Conjunctival Scarring (Y/N)	Conjunctival Epithelial Defects (Y/N)	Schirmer's Test <5mm (Y/N)	Superficial Punctate Keratopathy (Y/N)	Persistent Epithelial Defect (Y/N)	Corneal Ulceration (Y/N)	Stromal Melting (Y/N)	Corneal Perforation (Y/N)	Microbial Keratitis (Y/N)	Limbal Stem Cell Deficiency (Y/N)	Corneal Neovascularisation Central (Y/N)	Corneal Neovascularisation Peripheral (Y/N)	Conjunctivalisation of cornea (Y/N)	Corneal Scarring (Y/N)	Artificial Tears (Y/N)	Topical Antibiotics (Y/N)	Topical Corticosteroids (Y/N)	Topical Cyclopsporine (Y/N)	Autologous serum drops (Y/N)	Topical Retinoic Acid (Y/N)	Periocular steroid injections (Y/N)	Removal of membranes/pseudomembranes (Y/N)	Lysis of conjunctival adhesions (Y/N)
1	M	1	55	9	Tetracycline	L	0.1	0.005	0	0	0	0	0	0	0	0	0	0	0	0	0	0	0	0	0	0	0	0	0	0	0	0	0	0	0	0	0	0	0	0	0	0	0	0	0	0	0	0	0
2	M	1	54	5	Phenytoin, Barbiturates	L	0.7	0.7	1	0	0	1	0	0	0	1	0	0	0	1	0	0	0	1	0	1	1	0	0	1	0	0	0	0	0	0	0	1	0	0	1	1	1	0	0	0	0	0	0
3	F	1	65	10	Tetracycline; streptomycin	L	0.7	1	0	1	0	0	1	0	0	0	0	0	0	0	1	0	0	0	0	0	1	0	0	0	0	0	0	0	0	0	0	0	0	1	0	0	0	0	0	0	0	0	0
4	M	1	55	28	Penicillin/SEPTRIN	L	0.7	0.7	0	1	0	1	1	1	0	1	1	0	0	1	0	0	1	1	1	1	1	0	0	1	1	1	1	0	1	0	1	1	1	1	1	1	1	1	0	1	0	0	0
5	F	1	73	23	PENBRITIN/ SEPTRIN	L	0.03	0.005	0	1	0	1	0	1	0	1	0	0	0	1	0	1	0	1	1	1	1	0	1	1	0	0	0	0	0	1	1	1	0	1	1	0	1	0	1	1	0	0	0
6	F	1	62	32	PENCILLIN/SEPTRIN - TEN	L	0.7	0.25	0	0	0	0	0	0	0	1	1	0	0	0	0	0	0	1	0	0	1	0	1	1	0	0	0	0	0	1	0	1	0	1	1	0	1	0	0	0	0	0	0
7	F	1	49	21	?ERYTHROMYCIN/NAPROXEN	L	0.014	0.014	0	1	1	1	1	1	0	1	0	0	0	1	0	0	1	1	1	1	1	0	0	1	0	0	0	0	1	0	1	1	0	1	1	1	1	0	1	1	0	0	1
8	M	1	38	7	POST-VIRAL	L	0.7	0.3	0	0	0	1	1	1	0	1	0	1	0	0	0	1	0	1	0	1	1	0	0	1	0	0	0	0	0	1	0	1	0	1	1	1	1	1	1	1	0	0	0
9	M	1	53	7	NO DEFINITE CAUSE ? ASPIRIN/DEQUADINE/ANTIHISTAMINE	L	0.005	0.001	0	0	1	0	0	0	0	0	0	0	0	0	0	0	0	0	0	0	0	1	0	1	0	0	0	1	0	1	1	1	1	0	1	1	1	1	0	0	0	0	0
10	F	1	72	13	Smallpox vaccine	L	0.7	0.2	0	1	0	1	1	0	0	1	0	0	0	1	0	1	0	1	0	0	1	0	0	0	0	0	0	0	0	0	1	1	1	1	1	1	1	1	0	0	0	0	0
11	M	1	34	9	POST-VIRAL	L	1.5	1.2	0	1	0	1	0	1	0	1	0	0	0	1	0	1	0	0	0	1	0	0	0	1	0	0	0	0	0	1	0	1	1	0	1	1	0	0	0	1	0	0	0
12	M	1	49	29	Doxycycline	L	0.7	0.7	0	0	0	0	0	0	0	1	0	0	0	0	0	1	0	0	0	0	1	0	0	0	0	0	0	0	0	1	0	0	0	1	1	1	1	0	0	0	0	0	0
13	M	1	54	37	?post-viral	L	0.3	1	0	1	0	0	0	1	0	1	0	1	1	0	0	1	0	1	0	0	1	0	1	1	1	0	0	0	0	0	0	0	0	0	1	1	1	0	0	0	0	0	1
14	M	2	44	5	SEPTRIN	L	0.03	0.005	0	0	0	0	1	0	0	0	0	0	0	0	0	0	0	1	0	0	0	0	1	1	1	0		0	0	1	1	1	0	1	1	1	1	1	0	0	0	0	0
15	F	1	28	4	? Cause - need vol2 - nothing in letters	L	0.014	0.1	0	1	0	1	0	1	0	1	0	0	0	0	0	1	0	1	0	1	1	0	0	1	0	0	0	0	0	1	1	1	1	1	1	1	1	1	0	1	1	0	0
16	F	3	29	0.25	POST-VIRAL (Following CHICKENPOX VACCINATION)	L	0.014	0.014	0	0	0	0	0	0	0	1	1	0	0	1	0	0	0	0	1	1	1	0	1	0	0	0	0	0	0	0	0	0	0	1	1	0	0	0	0	0	0	0	0
17	F	4	39	34	?Penicillin	L	1	1	0	0	0	1	0	1	0	1	1	0	0	0	0	0	0	1	0	1	1	0	1	1	1	0	0	0	0	1	0	0	0	0	1	0	1	1	1	0	0	0	0
18	F	5	41	32	Sulphasalazine	L	1	1	0	0	0	1	0	0	0	1	0	0	0	0	0	0	0	1	0	0	1	0	1	1	0	0	0	0	0	0	0	0	0	0	1	0	1	1	0	1	0	0	0
19	F	9	62	53	Erythromycin	L	1	1.2	0	0	0	0	0	0	0	1	1	0	0	0	0	0	0	1	0	0	0	0	1	0	0	0	0	0	0	0	0	0	0	0	1	0	1	0	0	0		0	0
20	M	0	63	47	? industrial chemical/ ibuprofen ? Secondary to antiretroviral treatment for HIV	L	0.5	0.5	0	1	0	1	0	0	0	0	0	0	0	0	0	1	0	0	0	1	1	0	0	1	0	0	0	0	0	1		1	0	0	1	1	1	1	0	0	0	0	0
21	M	9	84	77	?oral abx	L	0.7	1.2	0	0	0	0	0	0	0	0	0	0	0	0	0	1	0	0	0	0	0	0	1	0	0	0	0	0	0	0	0	0	0	0	1	1	1	1	0	0	0	0	0
22	F	1	57	38	documented as unknown, ?VZV	L	1.2	0.01	0	1 - LL	0	0	1	1	0	1	0	0	1	1	0	0	0	1	1	1	0	0	1	0	1 (BOTOX TO U LID)	1	1	0	1	1	1	1	0	1	1	1	1	1	1	1	0	0	1
23	F	8	51	11	Antibiotic ? Which	L	0.3	0.25	0	0	0	1	0	1	0	1	0	0	0	1	0	0	0	0	0	0	0	0	1	1	0	0	0	0	0	0	0	0	0	1	1	0	1	0	0	0	0	0	0
24	F	9	74	22	Sulphonamide	L	0.2	0.01	0	1 - UL + LL	0	1	1	1	0	1	1	0	0	0	0	0	1	1	1	1	0	0	1	1	1	1	0	0	1	0	1	1-LIPID KERATOPATHY - CAUTERY TO VESSELS	1	1	1	1	0	1	0	1	0	0	1
25	F	7	46	20	Aspirin	L	0.02	0.01	0	1 - UL	0	1	0	1	0	1	0	0	0	1	0	0	0	0	1	1	1	0	1	0	0	0	1	0	0	1	1	1	0	1	1	1	1	0	0	0	0	0	0
26	F	3	59	44	Sulphonamide	L	0.1	0.01	0	1	0	1	1	1	0	1	1	0	0	1	0	0	0	1	1	1	1	0	1	1	1	0	1	0	0	1	1	1	1	1	1	1	1	0	0	1	0	0	0
27	M	3	47	26	Post-viral	L	1	1.2	0	0	0	0	1	0	0	1	1	0	0	0	0	1	0	1	0	0	1	1	1	1	0	0	0	0	0	0	0	1	0	1	1	1	1	1	1	0	0	0	0
28	M	3	30	30	Quinolone	L	0.7	0.7	0	0	0	0	1	1	0	1	0	0	0	0	0	1	0	0	0	0	1	0	1	1	1	0	0	0	0	0	0	0	0	1	1	1	0	1	0	0	0	0	0
29	M	7	50	19	penicillin	L	0.1	0	0	1-UL	0	1	0	1	0	1	0	0	0	1	0	0	0	1	0	0	1	0	1	0	0	0	0	0	0	0	1	1	0	1	1	1	1	0	0	1	0	0	0
30	F	3	37	19	Ferverbiton (reaction to medicine for fever age 3-4 years)	L	0.7	0.7	0	0	0	1	0	0	0	1	0	0	0	1	0	1	0	1	0	1	1	0	1	1	0	0	0	0	0	1	0	1	0	0	1	0	1	1	1	1	0	0	0
31	F	1	62	42	documented as cause uncertain - no medications taken	L	0	0	0	0	0	1	0	0	0	1	0	0	0	1	0	0	1	0	1	1	1	0	1	0	0	0	0	0	0	1	1	1	1	1	1	1	1	0	0	1	0	0	0
32	F	1	32	26	Lamotrigine	L	0.1	0.1	0	1	0	1	0	0	0	1	0	0	0	0	0	0	1	1	0	0	0	0	0	1	0	0	0	0	0	1	1	1	1	1	1	0	1	1	1	0	0	0	0
33	F	3	26	17	Trimethoprim	L	1	1	0	0	0	1	0	1	0	1	1	0	0	1	0	1	1	1	0	1	1	0	1	1	0	0	0	0	0	0	0	0	0	0	1	0	1	0	0	1	0	0	0
34	M	3	24	19	Carbamazepine	L	0.08	0.01	0	0	0	1	0	1	0	1	0	0	0	1	0	0	0	1	1	0	0	1	0	1	1	0	0	0	0	1	0	1	0	0	1	1	1	1	1	1	0	0	0
35	M	1	66	1	PENCILLIN	L	0.7	0.5	0	1	0	1	0	1	0	0	0	0	0	0	0	0	0	1	0	0	1	0	0	1	0	1	0	0	1	0	0	1	0	1	1	1	1	1	0	1	0	0	0
36	F	1	49	24	NEUROFEN	L	0.5	0	0	1-UL+LL	0	1	0	1	0	0	0	0	0	1-U	0	1	1	1	0	1	1	0	0	1	1	1	1	1	1	1	1	1	0	1	1	1	1	0	0	0	0	0	0
37	F	2	78	67	Trimethoprim	L	0.7	0.2	0	0	0	0	0	0	0	0	0	0	0	0	0	0	0	1	0	0	0	0	0	1	0	0	0	0	0	0	0	0	0	0	1	0	1	0	0	0	0	0	0
38	F	3	36	11	Unknown; antimalarial; ciprofloxacin; viral infection	L	0.1	0.5	0	0	0	0	0	1	0	1	1	0	0	1-L	0	1	0	1	0	0	1	0	1	1	0	1	0	0	1	0	0	1	0	1	1	1	1	1	1	1	0	0	1
39	F	7	49		FLUCLOXACILLIN/SEPTRIN	L	0.3	0.03	0	1-UL+LL	0	1	0	1	0	1	0	0	0	1	0	0	0	1	0	1	1	0	0	1	1	1	1	1	1	0	0	1	1	1	1	1	1	0	1	0	0	0	0
40	F	1	37	7	Aspirin	L	0.7	1	0	1	0	1	0	1	0	1	0	0	0	0	0	0	0	1	0	1	0	0	0	1	1	1	0	0	1	0	1	1	0	1	1	1	0	1	0	1	0	0	0
41	M	1	36	6	documented as cause uncertain - no medications taken	L	0.5	0.01	0	0	0	1	0	1	0	0	0	0	1	0	0	0	0	1	1	1	1	0	0	1	0	1	0	0	1	0	0	1	1	1	1	0	1	1	0	1	0	1	0
42	M	1	51	9	Erythromycin	L	0.1	0.01	0	1-UL	0	1	0	1	0	1	1	0	0	1	0	1	1	0	1	1	1	0	1	0	0	0	0	0	0	1	1	1	1	1	1	1	1	0	1	1	0	0	0
43	F	3	71	21	Antibiotic ? Which	L	0.2	0.25	0	1	0	1	0	1	0	1	0	0	0	0	0	0	1	1	0	0	0	0	0	1	0	0	0	0	0	0	0	1	1	1	1	0	1	0	0	0	0	0	0
44	M	1	86	30	Antiviral	L	0.01	0.01	0	0	0	1	0	0	0	0	0	0	1	1	0	1	0	0	0	0	0	0	0	0	0	0	0	0	0	1	0	1	0	1	0	0	0	0	0	0	0	0	0
45	M	1	54	2	Penicillin	L	0.3	0.7	0	1	0	1	0	0	0	1	0	0	0	0	0	1	0	1	0	0	1	0	0	1	0	0	0	0	0	0	0	1	1	1	1	1	1	1	0	0	0	0	0
46	F	1	34	2	sulpha-perparation	L	0.7	0.7	0	1-UL	0	1	1	1	0	1	0	0	0	0	0	1	0	1	0	1	1	0	0	1	0	0	0	0	0	1 (PARTIAL)	1	1	0	1	1	1	1	1	0	1	0	0	0
47	M	1	86	5	HAEMORRHAGIC MEASLES	L	0.5	0.01	1	1-UL	0	1	0	0	0	0	0	0	0	0	0	0	0	1	0	0	0	0	0	1	1	1	0	0	1	1(PARTIAL-INFERIOR)	0	1	1	1	1	1	1	0	1	0	0	0	0
48	F	1	79	34	BUTAZOLIDINE	L	0.3	0	0	0	0	1	1	1	0	1	1	0	0	1	0	0	0	1	1	1	1	0	0	1	0	1	0	1	0	0	1	1	1	1	1	1	1	0	0	1	0	0	1
49	M	1	45	1	unknown precipitant	L	0.5	0.5	0	0	0	0	1	0	0	0	0	0	0	0	0	0	1	0	0	0	0	0	1	1	0	0	0	0	0	0	0	0	0	1	1	0	1	0	0	0	0	0	0
50	M	5	46	6	Antibiotics - Unknown	L	1	1	0	1	0	1	0	0	0	1	0	0	0	0	0	1	0	1	0	0	0	0	0	1	0	0	0	0	0	0	0	0	0	0	1	0	0	0	0	0	0	0	0
51	F	1	68	7	unknown precipitant	L	0.7	0.02	0	1	0	1	0	0	0	1	0	0	0	0	0	0	1	0	0	0	0	0	0	1	0	0	0	0	0	0	0	1	1	0	1	1	1	0	1	1	0	1	1
52	M	1	59	5	unknown precipitant	L	0.1	0.2	0	0	0	1	0	0	0	1	0	0	0	1	0	0	1	1	1	0	0	0	1	1	0	0	0	0	0	0	0	1	1	1	1	1	1	0	1	1	0	0	0
53	F	7	48	43	unknown precipitant	L	0.25	0.1	0	0	0	0	0	1	0	0	0	0	0	0	0	1	0	1	0	1	1	0	1	1	0	0	0	0	0	0	0	0	0	1	1	0	1	1	0	0	0	0	0
54	F	7	42	15	unknown precipitant	L	1	0.5	0	0	0	0	0	1	0	1	0	0	0	1	0	0	0	0	0	0	0	0	0	1	0	0	0	0	0	0	0	1	0	0	1	0	1	0	0	0	0	0	0
55	F	7	60	55	SEPTRIN/CHEMOTHERAPEUTIC AGENT FOR MYELOMA	L	0.7	1	0	0	0	0	0	0	0	1	0	0	0	1	0	0	0	0	0	0	1	0	1	1	0	0	0	0	0	0	0	0	0	0	1	1	1	0	0	0	0	0	0
56	M	3	77	69	Allopurinol	L	0.01	0.01	0	1-UL	0	1	1	0	0	1	1	0	0	1	0	0	0	1	0	0	1	0	0	1	1	0	0	1	1-proteus mirabilis	0	1	1	0	0	1	1	1	1	1	0	0	0	1
57	M	6	86	77	Allopurinol	L	0.3	0.7	0	0	0	0	1	0	0	1	1	0	0	1	0	0	0	1	0	0	0	0	0	1	0	1	0	0	0	0	0	1	0	0	1	0	1	0	0	1	0	0	1
58	F	9	52	41	Mycoplasma pneumonia?	L	1	1.2	0	1-UL	0	1	1	0	0	1	0	0	0	0	0	0	0	0	0	0	0	0	0	1	0	0	0	0	0	0	0	0	0	0	1	0	1	1	0	0	0	0	0
59	M	1	81	10	Unknown	L	0.5	0.01	0	0	1	0	0	0	0	1	0	0	0	0	0	0	0	1	1	0	0	0	0	1	0	0	0	0	0	1	1	1	0	0	1	0	1	0	1	0	0	0	0
60	F	9	46	19	Unknown	L	0.7		0	0	0	0	0	0	0	0	0	0	0	0	0	0	0	0	0	0	0	0	0	0	0	0	0	0	0	0	0	0	0	0	0	0	0	0	0	0	0	0	0
61	M	1	73	26	Butazolidine	L	0.1	0.01	0	1	0	1	0	0	0	1	0	0	0	1	0	0	0	0	1	1	0	0	0	0	1	0	0	1	0	0	0	1	0	0	1	1	1	0	0	0	0	0	0
62	F	6	90	82	Allopurinol	L	1	1	0	0	0	0	0	0	0	1	0	0	0	1	0	1	0	0	0	0	1	0	0	1	0	0	0	0	0	0	0	0	0	0	1	0	0	0	0	0	0	0	0
63	F	3	32	7	Mycoplasma respiratory infection	L	0.2	0.5	0	0	0	1	0	0	0	1	0	0	0	0	0	0	0	1	0	0	0	0	1	1	0	0	0	0	0	0	0	1	0	0	1	0	1	0	0	0	0	0	0
64	M	6	40	2	Phenobarbitone	L	0.01	0.01	0	0	0	0	0	0	0	1	0	0	0	0	0	0	0	1	1	0	1	0	0	1	0	0	0	0	0	0	1	1	0	0	1	0	1	1	0	0	0	0	0
65	F	3	71	21	contraceptive pill	L	0.01	0.01	1	1-UL	0	1	0	1	0	1	1	0	0	1	0	0	0	1	1	1	1	0	0	1	0	0	0	0	0	1	1	1	1	1	1	1	1	1	0	1	0	0	0
66	M	1	64	9	unknown?Sulphur based drug	L	1	1.5	0	1-UL+LL	0	1	0	0	0	1	0	0	0	0	0	1	1	1	0	0	0	0	1	1	0	0	0	0	0	0	0	1	0	1	1	1	1	1	1	0	0	0	0
67	M	6	48	38	penicillin	L	0.1	0.1	0	0	0	1	0	1	0	1	1	0	0	1	0	1	0	1	0	1	0	0	0	1	1	1	1	0	0	1	1	1	1	1	1	1	1	1	0	1	0	0	0
68	F	1	58	25	augmentin	L	0.7	0.01	0	0	0	1	0	0	0	1	0	0	0	0	0	0	0	0	0	0	0	0	0	1	0	0	0	0	1-serratia	0	0	1	0	1	1	1	1	1	0	0	0	0	0
69	M	6	82	51	penicillin	L	0.5	0.2	0	1-LL	0	0	0	0	0	1	0	0	0	0	0	0	0	0	0	0	1	0	0	1	0	0	0	0	0	0	0	1	0	1	1	1	1	0	0	0	0	0	0
70	M	3	34	22	amoxicillin vs resp infection	L	0.5	1.2	0	0	0	0	0	0	0	1	0	0	0	0	0	0	0	0	0	0	1	1	0	1	0	0	0	0	0	0	0	0	0	0	1	1	1	1	0	0	0	0	1
71	M	1	64	25	sulfasalazine	L	0	0	0	0	1	0	0	1	0	1	0	0	0	1	0	0	0	1	0	1	1	0	0	0	1	1	1	1	0	0	1	1	0	0	1	1	1	0	0	0	0	0	0
72	M	1	32	26	mycoplasma pneumonia	L	1.2	1.2	0	0	0	0	0	0	0	0	0	1	0	0	0	0	0	1	0	0	0	0	0	0	0	0	0	0	0	0	0	0	0	0	1	1	1	0	0	0	0	1	0
73	F	9	18	15	unknown	L	1	1.2	0	0	0	0	0	0	0	0	0	0	0	0	0	0	0	0	0	0	1	0	0	1	0	0	0	0	0	0	0	0	0	0	1	1	1	0	0	0	0	0	0
74	M	8	28	24	unknown	L	1	1.5	0	0	0	0	0	0	0	0	0	1	0	0	0	0	0	1	0	0	1	0	0	1	0	0	0	0	0	0	0	0	0	0	1	1	1	0	0	0	0	1	0
75	M	5	33	26	Allopurinol	L	0.5	0.5	0	0	0	0	0	0	0	1	0	0	0	0	0	0	0	0	0	0	0	0	0	1	0	0	0	0	0	0	0	0	0	0	1	0	1	0	0	0	0	0	0
76	F	8	36	30	co-amoxiclav	L	1.5		0	0	0	0	0	0	0	0	0	0	1	0	0	1	0	0	0	0	0	0	0	0	0	0	0	0	0	0	0	0	0	0	1	1	1	0	0	0	0	1	0
77	F	9	47	42	unknown	L	0.7	1.2	0	0	0	0	0	0	0	0	0	1	0	0	0	0	0	1	0	0	1	0	0	0	0	0	0	0	0	0	0	0	0	0	0	1	1	0	0	0	0	0	0
78	F	8	12	6	mycoplasma	L	0.5	0.7	0	0	0	0	0	1	0	0	0	0	0	0	0	0	0	0	0	0	0	0	0	1	0	0	0	0	0	0	0	0	0	0	1	1	1	0	0	0	0	0	0
79	F	8	70	62	Trimethoprim	L	1	0.7	0	0	0	0	0	0	0	0	0	0	0	0	0	0	0	0	0	0	0	0	0	1	0	0	0	0	0	0	0	0	0	0	1	1	1	0	0	0	0	0	0
80	F	8	8	2	VZV	L	0.4	1	0	0	0	1	0	0	0	1	0	0	0	0	0	0	0	1	0	0	1	0	0	0	0	0	0	0	0	0	0	0	0	0	0	1	1	0	0	0	0	0	0
81	F	5	39	33	dapsone/trimetoprim/trimoxazole?	L	0.01	0.01	0	0	0	0	0	0	0	0	0	0	0	1	0	0	0	0	0	0	0	0	1	0	1	1	1	1	1	0	0	0	0	0	1	1	1	0	1	0	0	0	0
82	F	6	82	74	penicillin	L	0.07	0.3	0	0	0	1	1	0	0	1	1	0	0	0	0	0	0	0	0	0	0	0	0	1	0	0	0	0	0	0	0	1	0	1	1	1	1	0	0	0	0	0	0
83	M	2	40	11	sulphonamide	L	0.7	0.5	0	1-UL	0	1	0	0	0	1	1	0	0	1	0	0	0	1	1	0	1	0	1	1	0	0	0	0	0	0	0	1	0	1	1	1	1	0	0	0	0	0	0
84	M	8	54	36	nivirapine (antiVIH)	L	0.7	0	0	0	0	0	0	0	0	0	0	0	0	0	0	0	0	0	1	0	0	1	0	0	1	1	1	1	1(+candida endophthalmitis)	0	1	1	0	1	1	1	1	1	0	1	0	0	0
85	M	1	70	6	sulphonamide/phenobarbitone	L	0		0	1	0	1	0	0	0	1	0	0	0	1	0	0	0	0	0	0	0	0	0	0	0	0	0	0	0	0	0	0	0	0	1	0	0	1	0	0	0	0	0
86	M	6	74	?	penicillin?	L	0.2	0.2	0	0	0	1	0	0	0	0	0	0	0	0	0	0	0	0	0	0	0	1	0	0	0	0	0	0	0	0	0	1	0	0	0	0	0	0	0	0	0	0	0
87	M	3	23	19	Carbamazepine	L	0.1	0.01	0	0	0	1	0	1	0	1	0	0	0	0	0	1	0	1	0	0	0	1	0	1	1	0	0	0	0	1	1	1	1	0	1	1	1	1	0	0	0	0	0
88	F	1	49	42	Penicillin/Ibuprofen?	L	0.01	0.01	0	1	0	1	1	1	0	0	0	0	0	0	0	0	0	1	1	0	0	0	1	1	0	0	0	0	0	1	0	1	1	0	1	1	1	1	1	0	0	0	0
89	M	1	61	55	Carbamazepine	L	0.7	0.01	0	1	0	1	1	0	0	1	0	1	0	1	0	0	0	1	1	1	1	1	0	1	1	0	0	0	0	1	1	1	1	1	1	1	1	0	0	0	0	0	0
90	F	1	43	30	Amoxicillin/cephalexin/vitamin D?	L	0.05	0.02	0	1	0	1	0	1	0	1	0	0	0	0	0	0	0	1	1	0	1	0	0	1	0	0	1	1	0	1	1	1	1	1	1	1	1	1	1	0	0	0	0
91	F	2	41	29	Ibuprofen?	L	6/9	6/5	0	0	0	0	0	0	0	0	0	0	0	0	0	0	0	0	0	0	0	0	0	1	0	0	0	0	0	0	0	0	0	0	1	0	1	1	0	0	0	0	0
[truncated: 37 more columns]
